# Supplementary material for: Evidence for a Common Genetic Origin of Classic and Milder Adult-Onset Forms of Isolated Hypogonadotropic Hypogonadism
Source: J Clin Med. 2019 Jan 21;8(1):126. doi: 10.3390/jcm8010126 (PMC6352096; doi:10.3390/jcm8010126)
Supplement: Supplementary file 1 [file jcm-08-00126-s001.zip]

Archive with 3 entries (3 files):
- Supplementary Table S1.docx
- Supplementary Table S2.docx
- Supplementary Table S3.docx
